# Supplementary material for: Ultralight Open-Cell Graphene Aerogels with Multiple, Gradient Microstructures for Efficient Microwave Absorption
Source: Nanomaterials (Basel). 2022 Jun 1;12(11):1896. doi: 10.3390/nano12111896 (PMC9181992; doi:10.3390/nano12111896)
Supplement: Supplementary file 1 [file nanomaterials-12-01896-s001.zip]

Archive with 1 entries (1 files):
- nanomaterials-1723808-supplementary.pdf
